# Supplementary material for: NCSTN promotes hepatocellular carcinoma cell growth and metastasis via β-catenin activation in a Notch1/AKT dependent manner
Source: J Exp Clin Cancer Res. 2020 Jul 6;39:128. doi: 10.1186/s13046-020-01638-3 (PMC7339515; doi:10.1186/s13046-020-01638-3)
Supplement: Supplementary file 3 — Additional file 3. The raw data of gene expression in TCGA LIHC dataset. [file 13046_2020_1638_MOESM3_ESM.xlsx]

## Sheet: Sheet1
ENSG_IDs	Cancer Types	NCSTN	ZEB1	CDH1	VIM	AXIN2	GS	TBX3
TCGA-2V-A95S-01	Hepatocellular Carcinoma	96.2455	3.7609	38.7963	130.683	2.18964	147.636	4.07799
TCGA-2Y-A9GS-01	Hepatocellular Carcinoma	86.2626	7.0843	184.56	141.783	3.64059	871.391	8.05285
TCGA-2Y-A9GT-01	Hepatocellular Carcinoma	47.7636	5.93791	77.9783	116.091	0.168783	52.6083	12.578
TCGA-2Y-A9GU-01	Hepatocellular Carcinoma	75.6306	4.15202	171.722	50.8607	0.168993	187.863	11.0432
TCGA-2Y-A9GV-01	Hepatocellular Carcinoma	50.5353	7.50103	147.943	115.019	0.172041	157.106	12.6678
TCGA-2Y-A9GW-01	Hepatocellular Carcinoma	64.5184	3.91792	34.3917	180.824	0.732985	151.667	22.2288
TCGA-2Y-A9GX-01	Hepatocellular Carcinoma	71.0546	10.909	105.112	274.595	2.03135	217.669	6.77985
TCGA-2Y-A9GY-01	Hepatocellular Carcinoma	103.394	3.75906	31.2235	118.459	1.28905	129.579	0.0624045
TCGA-2Y-A9GZ-01	Hepatocellular Carcinoma	48.7449	5.0907	87.0227	55.3157	4.45348	133.517	7.49259
TCGA-2Y-A9H0-01	Hepatocellular Carcinoma	64.806	2.7102	64.1726	50.4503	0.175534	92.3572	13.2676
TCGA-2Y-A9H1-01	Hepatocellular Carcinoma	13.8823	1.26309	25.2263	50.9302	0.648434	259.438	7.10934
TCGA-2Y-A9H2-01	Hepatocellular Carcinoma	90.1071	3.11877	300.647	148.846	1.02805	88.2138	2.24779
TCGA-2Y-A9H3-01	Hepatocellular Carcinoma	21.5061	2.17046	39.0218	170.599	0.0378159	85.5752	2.93394
TCGA-2Y-A9H4-01	Hepatocellular Carcinoma	24.2829	2.10113	22.5387	70.6948	0.366794	35.0417	4.67732
TCGA-2Y-A9H5-01	Hepatocellular Carcinoma	70.4836	5.6813	137.372	147.577	1.31108	434.052	24.5994
TCGA-2Y-A9H6-01	Hepatocellular Carcinoma	55.3456	6.00848	81.0167	170.716	0.936394	116.968	3.93265
TCGA-2Y-A9H7-01	Hepatocellular Carcinoma	67.8294	3.61204	45.1589	61.1943	1.02679	193.005	12.0223
TCGA-2Y-A9H8-01	Hepatocellular Carcinoma	77.1365	2.16762	140.356	88.0195	0.157706	157.663	14.2672
TCGA-2Y-A9H9-01	Hepatocellular Carcinoma	76.7188	2.83038	126.017	105.039	0.0947294	68.8131	23.4556
TCGA-2Y-A9HA-01	Hepatocellular Carcinoma	157.471	7.21792	38.0799	79.1385	39.4605	796.128	100.378
TCGA-2Y-A9HB-01	Hepatocellular Carcinoma	102.79	4.6627	42.6553	128.377	2.1369	497.144	15.811
TCGA-3K-AAZ8-01	Hepatocellular Carcinoma	89.7172	3.22893	6.60009	50.8821	3.04826	511.546	28.9752
TCGA-4R-AA8I-01	Hepatocellular Carcinoma	93.2437	6.45655	83.8831	84.9978	7.5379	351.248	41.6996
TCGA-5C-A9VG-01	Hepatocellular Carcinoma	121.03	8.56055	75.8637	187.525	10.2392	184.22	41.023
TCGA-5C-A9VH-01	Hepatocellular Carcinoma	57.5439	6.51583	217.435	213.637	2.31457	342.359	37.5984
TCGA-5R-AA1C-01	Hepatocellular Carcinoma	180.401	10.3485	5.49242	31.9845	5.96756	4934.51	76.6038
TCGA-5R-AA1D-01	Hepatocellular Carcinoma	33.655	15.1411	169.332	367.715	4.83237	40.2928	5.90958
TCGA-5R-AAAM-01	Hepatocellular Carcinoma	53.0798	5.94925	127.831	145.995	1.20199	268.645	8.86208
TCGA-BC-4072-01	Hepatocellular Carcinoma	61.1055	7.66897	130.624	140.914	0.727972	84.4509	2.16028
TCGA-BC-4073-01	Hepatocellular Carcinoma	105.461	12.6049	199.765	202.286	0.748639	150.236	15.9541
TCGA-BC-A10Q-01	Hepatocellular Carcinoma	93.9749	5.2329	502.026	318.376	0.100597	69.6906	2.02336
TCGA-BC-A10R-01	Hepatocellular Carcinoma	87.4578	9.07616	109.502	111.123	0.545152	145.725	2.26681
TCGA-BC-A10S-01	Hepatocellular Carcinoma	35.2997	3.29595	45.8662	191.208	1.11747	155.385	18.8392
TCGA-BC-A10T-01	Hepatocellular Carcinoma	69.328	7.10512	41.0382	214.883	0.222784	213.67	4.07954
TCGA-BC-A10U-01	Hepatocellular Carcinoma	124.195	5.29938	25.7369	45.34	13.3382	1504.52	51.8259
TCGA-BC-A10W-01	Hepatocellular Carcinoma	313.65	14.3775	96.6362	143.96	2.08802	454.188	18.4623
TCGA-BC-A10X-01	Hepatocellular Carcinoma	58.5086	7.30672	118.02	92.3021	2.67701	444.577	15.5428
TCGA-BC-A10Y-01	Hepatocellular Carcinoma	95.9563	4.98024	115.318	101.843	4.87739	102.358	0.0694687
TCGA-BC-A10Z-01	Hepatocellular Carcinoma	107.813	3.95582	106.785	23.9822	2.49973	134.184	0.0928634
TCGA-BC-A110-01	Hepatocellular Carcinoma	35.0834	3.98266	57.6742	265.935	1.05473	86.8295	3.73279
TCGA-BC-A112-01	Hepatocellular Carcinoma	145.774	8.54355	162.527	190.166	1.00186	159.1	2.34654
TCGA-BC-A216-01	Hepatocellular Carcinoma	65.2492	5.52211	40.5591	67.1689	4.30368	118.097	17.1891
TCGA-BC-A217-01	Hepatocellular Carcinoma	40.9686	5.91617	68.9234	52.3713	0.813579	64.2198	7.63656
TCGA-BC-A3KF-01	Hepatocellular Carcinoma	49.2765	3.83191	259.314	64.5761	0.762868	164.173	8.69947
TCGA-BC-A3KG-01	Hepatocellular Carcinoma	132.949	10.2379	28.4241	79.1499	0.607436	231.178	11.0863
TCGA-BC-A5W4-01	Hepatocellular Carcinoma	65.9752	0.987171	105.794	17.9951	1.04525	233.873	33.9577
TCGA-BC-A69H-01	Hepatocellular Carcinoma	55.6718	1.19964	35.012	145.375	0.86803	72.1734	4.44102
TCGA-BC-A69I-01	Hepatocellular Carcinoma	66.0818	4.19262	7.88041	177.75	8.97517	2252.67	56.3463
TCGA-BC-A8YO-01	Hepatocellular Carcinoma	127.545	14.5034	50.3678	77.4209	0.13269	235.176	5.81748
TCGA-BD-A2L6-01	Hepatocellular Carcinoma	51.241	2.66245	86.5669	95.7251	0.0398209	86.5449	3.34599
TCGA-BD-A3EP-01	Hepatocellular Carcinoma	63.8842	7.85323	34.8634	248.446	2.75934	222.241	14.0508
TCGA-BD-A3ER-01	Hepatocellular Carcinoma	51.8042	6.39313	67.2254	128.398	0.425445	125.76	5.97883
TCGA-BW-A5NO-01	Hepatocellular Carcinoma	51.2241	3.53855	98.8464	80.3639	0.171702	120.929	6.03238
TCGA-BW-A5NP-01	Hepatocellular Carcinoma	142.771	11.5581	48.9852	59.6242	2.01847	251.134	26.1825
TCGA-BW-A5NQ-01	Hepatocellular Carcinoma	127.755	4.53199	38.7417	136.188	43.5138	3697.65	34.7572
TCGA-CC-5258-01	Hepatocellular Carcinoma	128.258	8.90475	31.1074	168.893	0.326704	230.422	3.68936
TCGA-CC-5259-01	Hepatocellular Carcinoma	22.0044	1.16783	29.735	38.6315	0.316083	52.0037	7.07936
TCGA-CC-5260-01	Hepatocellular Carcinoma	164.014	8.13983	253.68	390.342	4.94678	87.6128	5.59885
TCGA-CC-5261-01	Hepatocellular Carcinoma	185.472	13.2235	306.255	382.276	3.17565	420.471	12.2593
TCGA-CC-5262-01	Hepatocellular Carcinoma	135.983	4.12014	27.2671	351.492	4.67248	211.43	14.7058
TCGA-CC-5263-01	Hepatocellular Carcinoma	122.551	13.1069	141.256	235.901	1.37584	88.0397	8.61369
TCGA-CC-5264-01	Hepatocellular Carcinoma	212.19	8.11755	332.086	111.559	0.355635	198.456	21.332
TCGA-CC-A123-01	Hepatocellular Carcinoma	9.74992	2.28202	54.1099	91.7853	0.163337	97.621	8.45527
TCGA-CC-A1HT-01	Hepatocellular Carcinoma	165.355	11.1249	175.779	389.058	4.27239	223.83	0.436937
TCGA-CC-A3M9-01	Hepatocellular Carcinoma	68.6783	9.93416	1.43347	2536.3	1.75118	205.268	9.32843
TCGA-CC-A3MA-01	Hepatocellular Carcinoma	104.502	9.40908	273.184	691.991	7.0082	726.669	2.68103
TCGA-CC-A3MB-01	Hepatocellular Carcinoma	92.0266	11.5489	77.6653	80.2196	0.281467	110.898	8.17938
TCGA-CC-A3MC-01	Hepatocellular Carcinoma	247.539	3.49073	50.1506	120.904	0.650742	214.648	3.62854
TCGA-CC-A5UC-01	Hepatocellular Carcinoma	69.1604	3.76499	25.6351	239.558	1.14085	225.274	7.81154
TCGA-CC-A5UD-01	Hepatocellular Carcinoma	238.366	12.0971	152.431	124.017	104.105	3986.67	126.515
TCGA-CC-A5UE-01	Hepatocellular Carcinoma	126.765	3.79049	30.6188	63.0878	1.77608	330.239	12.8039
TCGA-CC-A7IE-01	Hepatocellular Carcinoma	108.875	4.34308	32.0656	145.303	0.684128	249.679	8.86533
TCGA-CC-A7IF-01	Hepatocellular Carcinoma	36.8299	2.3402	50.4159	77.3131	0.0338293	84.8629	1.2108
TCGA-CC-A7IG-01	Hepatocellular Carcinoma	73.4057	3.06192	11.833	97.0358	0.590178	80.5682	3.71083
TCGA-CC-A7IH-01	Hepatocellular Carcinoma	48.6248	12.2918	16.3947	64.037	25.6017	4169.96	140.778
TCGA-CC-A7II-01	Hepatocellular Carcinoma	81.6573	3.69294	39.6326	376.395	5.23323	85.6542	0.604795
TCGA-CC-A7IJ-01	Hepatocellular Carcinoma	68.3568	19.0782	1.64195	204.214	5.40133	177.876	24.6138
TCGA-CC-A7IK-01	Hepatocellular Carcinoma	142.371	13.932	29.2348	56.5187	70.1272	4445.06	169.235
TCGA-CC-A7IL-01	Hepatocellular Carcinoma	77.5253	2.50611	42.6684	24.3123	6.84058	419.234	23.2045
TCGA-CC-A8HS-01	Hepatocellular Carcinoma	146.821	11.6744	53.7074	154.125	0.3563	167.607	10.5149
TCGA-CC-A8HT-01	Hepatocellular Carcinoma	88.6619	4.2762	20.6897	82.0045	1.5219	134.453	16.4984
TCGA-CC-A8HU-01	Hepatocellular Carcinoma	83.4767	7.43619	65.7964	83.6639	0.357452	185.867	12.5583
TCGA-CC-A8HV-01	Hepatocellular Carcinoma	83.5463	4.73905	84.8851	68.2899	0.149945	75.1718	3.71228
TCGA-CC-A9FS-01	Hepatocellular Carcinoma	47.5769	2.31613	64.2166	53.9574	0.903073	90.7147	25.8019
TCGA-CC-A9FU-01	Hepatocellular Carcinoma	123.932	4.86577	29.9133	68.9192	1.96478	285.014	19.1537
TCGA-CC-A9FV-01	Hepatocellular Carcinoma	62.1361	2.91544	340.415	1040.62	3.28238	135.426	27.3668
TCGA-CC-A9FW-01	Hepatocellular Carcinoma	77.9062	4.93387	32.5773	56.2998	29.2259	600.21	49.2797
TCGA-DD-A113-01	Hepatocellular Carcinoma	125.557	6.08605	171.752	87.9761	0.358656	128.862	6.19071
TCGA-DD-A114-01	Hepatocellular Carcinoma	144.171	15.451	74.3976	482.349	4.77332	210.582	11.4209
TCGA-DD-A115-01	Hepatocellular Carcinoma	60.741	4.87607	96.4356	102.364	0.113142	108.359	7.44208
TCGA-DD-A116-01	Hepatocellular Carcinoma	42.7252	4.01707	3.2839	93.1244	10.1389	2506.41	71.5546
TCGA-DD-A118-01	Hepatocellular Carcinoma	99.8361	7.25591	291.446	116.796	0.409585	125.163	10.457
TCGA-DD-A119-01	Hepatocellular Carcinoma	44.2577	2.13137	30.3141	102.119	1.8231	434.516	12.1169
TCGA-DD-A11A-01	Hepatocellular Carcinoma	122.592	5.63374	79.5039	72.9266	0.0616958	125.054	20.4601
TCGA-DD-A11B-01	Hepatocellular Carcinoma	83.3888	6.0254	34.3923	43.0225	0.83853	247.164	31.9749
TCGA-DD-A11C-01	Hepatocellular Carcinoma	118.559	7.91902	85.0959	173.778	0.412282	200.247	0.560254
TCGA-DD-A11D-01	Hepatocellular Carcinoma	110.494	4.80175	153.786	71.9895	0.702865	290.039	3.89399
TCGA-DD-A1EA-01	Hepatocellular Carcinoma	135.22	9.32045	32.9498	69.4888	26.8083	8252.46	178.479
TCGA-DD-A1EB-01	Hepatocellular Carcinoma	137.424	7.28987	111.981	70.738	0.255317	238.019	11.1377
TCGA-DD-A1EC-01	Hepatocellular Carcinoma	103.36	5.13634	77.2252	155.108	3.10259	88.7229	38.6016
TCGA-DD-A1ED-01	Hepatocellular Carcinoma	36.7068	7.06453	14.8154	75.9451	14.7189	2201.4	54.8224
TCGA-DD-A1EE-01	Hepatocellular Carcinoma	162.138	10.5827	9.52845	62.455	41.8023	6119.35	227.674
TCGA-DD-A1EF-01	Hepatocellular Carcinoma	119.926	8.82663	236.769	114.684	1.60179	718.919	32.9148
TCGA-DD-A1EG-01	Hepatocellular Carcinoma	119.219	4.25922	92.4087	169.154	0.889094	241.176	4.86513
TCGA-DD-A1EH-01	Hepatocellular Carcinoma	206.491	10.3529	173.211	137.306	1.60115	321.975	11.93
TCGA-DD-A1EI-01	Hepatocellular Carcinoma	60.9789	10.3467	98.48	223.503	0.849875	153.559	8.57727
TCGA-DD-A1EJ-01	Hepatocellular Carcinoma	107.431	6.51801	79.4008	88.1677	4.39813	416.398	22.6328
TCGA-DD-A1EK-01	Hepatocellular Carcinoma	62.9959	3.42208	46.0351	81.4796	2.82675	175.063	7.34531
TCGA-DD-A1EL-01	Hepatocellular Carcinoma	123.491	7.84821	8.27478	67.984	44.8694	4362.28	73.5805
TCGA-DD-A39V-01	Hepatocellular Carcinoma	28.3041	2.7969	3.17859	93.9166	6.81613	3685.97	43.3579
TCGA-DD-A39W-01	Hepatocellular Carcinoma	140.21	9.75777	22.4353	39.1647	20.5358	11154.3	140.72
TCGA-DD-A39X-01	Hepatocellular Carcinoma	49.0486	2.10316	79.87	141.76	0.350501	83.5504	1.37134
TCGA-DD-A39Y-01	Hepatocellular Carcinoma	60.4658	1.78207	46.9518	55.3661	0.219073	155.391	3.44974
TCGA-DD-A39Z-01	Hepatocellular Carcinoma	51.9121	1.99133	12.0838	57.4197	0.578249	118.267	8.62393
TCGA-DD-A3A1-01	Hepatocellular Carcinoma	47.0405	1.62042	66.05	39.8055	0.195999	82.4706	3.13493
TCGA-DD-A3A2-01	Hepatocellular Carcinoma	33.3162	2.66015	32.8518	19.2411	0.599796	87.5033	16.3911
TCGA-DD-A3A3-01	Hepatocellular Carcinoma	50.851	0.628359	22.2005	50.7733	2.1217	720.834	17.1463
TCGA-DD-A3A4-01	Hepatocellular Carcinoma	63.2364	4.31588	96.4663	74.5983	0.968287	2.0924	16.3932
TCGA-DD-A3A5-01	Hepatocellular Carcinoma	40.5794	2.41601	71.7047	102.699	0.044932	83.1939	2.26922
TCGA-DD-A3A6-01	Hepatocellular Carcinoma	62.0065	2.08144	41.9918	443.583	1.62125	61.8159	3.30456
TCGA-DD-A3A7-01	Hepatocellular Carcinoma	52.5975	1.85149	6.87641	39.0139	0.193806	63.8977	6.85151
TCGA-DD-A3A8-01	Hepatocellular Carcinoma	95.1119	4.82101	6.3459	55.9203	7.80723	5337.44	106.578
TCGA-DD-A3A9-01	Hepatocellular Carcinoma	86.4501	5.0262	28.6298	301.38	0.681554	104.904	2.75556
TCGA-DD-A4NA-01	Hepatocellular Carcinoma	92.0675	18.6848	419.915	265.701	2.60204	99.2207	1.27829
TCGA-DD-A4NB-01	Hepatocellular Carcinoma	53.7941	13.876	133.653	320.289	3.2522	17.6137	10.9291
TCGA-DD-A4ND-01	Hepatocellular Carcinoma	53.7923	11.8463	71.88	319.232	1.09529	185.837	17.4955
TCGA-DD-A4NE-01	Hepatocellular Carcinoma	128.531	7.2883	89.5879	67.4986	0.928772	168.889	10.9664
TCGA-DD-A4NF-01	Hepatocellular Carcinoma	143.562	15.5009	3.16881	61.0903	18.3497	10529.4	176.712
TCGA-DD-A4NG-01	Hepatocellular Carcinoma	68.7496	5.66532	18.864	53.1967	9.7195	800.995	33.3825
TCGA-DD-A4NH-01	Hepatocellular Carcinoma	178.345	6.6337	98.5616	124.898	0.491642	161.3	5.75759
TCGA-DD-A4NI-01	Hepatocellular Carcinoma	48.5094	5.45324	13.716	82.6816	3.74123	503.784	15.3701
TCGA-DD-A4NJ-01	Hepatocellular Carcinoma	82.7233	10.2322	92.4063	161.427	0.683598	266.058	0.705491
TCGA-DD-A4NK-01	Hepatocellular Carcinoma	68.2488	5.16961	29.2723	62.1185	0.891789	464.502	14.2378
TCGA-DD-A4NL-01	Hepatocellular Carcinoma	32.9966	5.19172	51.1236	76.0633	1.28241	101.98	18.5129
TCGA-DD-A4NN-01	Hepatocellular Carcinoma	133.701	2.56518	140.456	151.958	1.59095	381.097	17.6679
TCGA-DD-A4NO-01	Hepatocellular Carcinoma	86.7357	4.80355	49.6778	96.298	1.66597	276.975	24.1042
TCGA-DD-A4NP-01	Hepatocellular Carcinoma	37.8804	3.90864	5.17428	45.3889	20.9086	3736.35	66.1526
TCGA-DD-A4NQ-01	Hepatocellular Carcinoma	147.595	3.98313	20.4302	84.179	1.28515	86.7037	19.5165
TCGA-DD-A4NR-01	Hepatocellular Carcinoma	62.8597	3.32508	122.881	344.561	0.245515	281.954	7.71812
TCGA-DD-A4NS-01	Hepatocellular Carcinoma	83.4442	13.1581	72.9747	410.499	17.2961	3151.14	72.2093
TCGA-DD-A4NV-01	Hepatocellular Carcinoma	54.7425	7.15393	91.7422	136.595	1.4168	381.841	11.7683
TCGA-DD-A73A-01	Hepatocellular Carcinoma	33.3163	3.94241	79.6026	64.5567	0.36431	50.6709	6.18315
TCGA-DD-A73B-01	Hepatocellular Carcinoma	70.6448	5.30105	69.2408	44.0607	0.410394	113.567	6.87752
TCGA-DD-A73C-01	Hepatocellular Carcinoma	90.9637	13.2133	97.3494	131.012	0.618977	224.62	29.844
TCGA-DD-A73D-01	Hepatocellular Carcinoma	77.9282	6.58751	8.98211	23.0101	14.6068	2007.58	55.3108
TCGA-DD-A73E-01	Hepatocellular Carcinoma	79.8599	10.9119	13.5661	50.7048	93.5569	7264.09	199.382
TCGA-DD-A73F-01	Hepatocellular Carcinoma	40.5275	4.16119	95.4097	121.006	0.278472	75.0205	4.24767
TCGA-DD-A73G-01	Hepatocellular Carcinoma	24.5746	0.867361	42.9366	70.805	0.26021	64.1957	4.81526
TCGA-DD-AAC8-01	Hepatocellular Carcinoma	128.783	9.97516	0.238613	69.0942	102.202	11632.3	141.508
TCGA-DD-AAC9-01	Hepatocellular Carcinoma	41.3311	2.07228	20.7418	146.642	0.764521	98.5803	6.86919
TCGA-DD-AACA-01	Hepatocellular Carcinoma	100.755	9.11509	61.2492	89.4011	47.3217	3098.58	101.91
TCGA-DD-AACB-01	Hepatocellular Carcinoma	53.1332	3.73245	10.9992	81.3725	41.8366	3583.25	120.24
TCGA-DD-AACC-01	Hepatocellular Carcinoma	52.229	2.63442	39.51	162.526	0.417621	148.274	12.1909
TCGA-DD-AACD-01	Hepatocellular Carcinoma	23.5412	2.19296	8.13404	95.3518	1.02826	793.868	25.893
TCGA-DD-AACE-01	Hepatocellular Carcinoma	75.9582	4.69775	50.8134	64.3689	0.750752	293.047	7.536
TCGA-DD-AACF-01	Hepatocellular Carcinoma	90.3869	1.84101	42.8542	104.675	0.0688081	129.972	42.3221
TCGA-DD-AACG-01	Hepatocellular Carcinoma	22.0829	1.58037	48.3746	70.6559	0.298608	185.681	7.97311
TCGA-DD-AACH-01	Hepatocellular Carcinoma	220.58	10.0156	28.7715	180.556	1.30171	98.7387	11.0885
TCGA-DD-AACI-01	Hepatocellular Carcinoma	44.2991	2.52011	52.9673	116.93	0.149641	158.621	4.58371
TCGA-DD-AACJ-01	Hepatocellular Carcinoma	74.9544	1.5723	23.4379	38.9787	9.48593	1327.14	17.6233
TCGA-DD-AACK-01	Hepatocellular Carcinoma	63.5187	4.95923	100.233	106.035	5.87415	301.271	36.6557
TCGA-DD-AACL-01	Hepatocellular Carcinoma	97.2273	3.01484	4.91759	278.143	1.32696	144.129	8.6181
TCGA-DD-AACN-01	Hepatocellular Carcinoma	115.527	11.0431	81.3291	169.878	1.21492	355.827	11.1505
TCGA-DD-AACO-01	Hepatocellular Carcinoma	10.9461	2.09391	52.9563	98.0736	0.0160454	94.177	2.6072
TCGA-DD-AACP-01	Hepatocellular Carcinoma	94.2693	3.43962	33.7492	43.0467	35.7768	1270.09	20.9415
TCGA-DD-AACQ-01	Hepatocellular Carcinoma	63.8702	2.3128	64.6442	31.4135	0.0894039	211.844	1.58478
TCGA-DD-AACS-01	Hepatocellular Carcinoma	162.768	5.37935	141.776	59.5562	0.19092	179.752	4.92396
TCGA-DD-AACT-01	Hepatocellular Carcinoma	103.321	2.28047	86.252	64.2161	0.731642	215.044	15.1015
TCGA-DD-AACU-01	Hepatocellular Carcinoma	76.3298	5.39141	157.929	116.707	1.43772	363.538	24.45
TCGA-DD-AACV-01	Hepatocellular Carcinoma	89.6203	3.74679	67.8229	27.0409	1.78208	132.133	1.70297
TCGA-DD-AACW-01	Hepatocellular Carcinoma	86.9822	3.50385	55.7303	58.8945	0.921855	219.178	23.9523
TCGA-DD-AACX-01	Hepatocellular Carcinoma	86.1815	4.09772	42.6366	33.4661	19.5863	6713.74	38.9317
TCGA-DD-AACY-01	Hepatocellular Carcinoma	98.034	3.11482	126.989	72.1772	0.350854	111.716	5.49555
TCGA-DD-AACZ-01	Hepatocellular Carcinoma	70.8165	8.46196	27.8344	207.997	0.105786	420.371	2.36931
TCGA-DD-AAD0-01	Hepatocellular Carcinoma	129.001	4.96342	30.6686	40.6724	36.8364	6581.87	116.541
TCGA-DD-AAD1-01	Hepatocellular Carcinoma	122.473	9.93822	160.283	327.855	2.75634	293.477	8.69987
TCGA-DD-AAD2-01	Hepatocellular Carcinoma	69.4749	4.57378	92.8304	243.349	1.53064	210.886	8.33278
TCGA-DD-AAD3-01	Hepatocellular Carcinoma	93.4085	7.99948	65.0104	171.254	0.417787	171.601	4.85503
TCGA-DD-AAD5-01	Hepatocellular Carcinoma	133.009	5.41302	27.226	345.776	0.496131	94.9964	3.63135
TCGA-DD-AAD6-01	Hepatocellular Carcinoma	56.2116	2.4502	150.845	29.8811	4.75119	252.839	32.5265
TCGA-DD-AAD8-01	Hepatocellular Carcinoma	45.5647	3.77352	119.025	131.945	0.198913	203.293	0.0698838
TCGA-DD-AADA-01	Hepatocellular Carcinoma	79.1699	3.47532	71.7529	135.186	0.218442	214.225	4.38884
TCGA-DD-AADB-01	Hepatocellular Carcinoma	93.6188	8.16831	55.0328	116.825	2.19129	171.339	18.5645
TCGA-DD-AADC-01	Hepatocellular Carcinoma	137.466	6.43633	44.9517	148.541	12.457	1455.48	57.0304
TCGA-DD-AADD-01	Hepatocellular Carcinoma	182.621	5.61968	65.5157	53.3292	25.9726	5099.68	78.9122
TCGA-DD-AADF-01	Hepatocellular Carcinoma	44.0502	2.17863	48.6446	37.4408	0.019978	163.908	4.10602
TCGA-DD-AADG-01	Hepatocellular Carcinoma	109.01	5.40676	5.65353	74.33	13.1183	4833.04	59.0644
TCGA-DD-AADI-01	Hepatocellular Carcinoma	85.4562	2.24448	4.86531	199.962	0.69975	283.38	13.3201
TCGA-DD-AADJ-01	Hepatocellular Carcinoma	54.754	1.5823	26.1529	62.2478	0.396817	96.5094	15.3122
TCGA-DD-AADK-01	Hepatocellular Carcinoma	52.9812	1.927	21.4284	125.051	0.533387	137.303	5.96726
TCGA-DD-AADL-01	Hepatocellular Carcinoma	72.5257	5.38703	80.8155	45.6157	0.296057	129.453	9.85065
TCGA-DD-AADM-01	Hepatocellular Carcinoma	43.0892	1.37459	38.6734	84.2329	0.256084	179.984	2.56066
TCGA-DD-AADN-01	Hepatocellular Carcinoma	13.4848	1.04882	14.646	46.0567	0.146017	110.471	1.9665
TCGA-DD-AADO-01	Hepatocellular Carcinoma	18.509	1.85842	19.2882	57.3838	0.118689	145.401	7.44497
TCGA-DD-AADP-01	Hepatocellular Carcinoma	101.465	7.6445	114.617	131.527	0.833365	189.631	37.165
TCGA-DD-AADQ-01	Hepatocellular Carcinoma	26.5641	1.92755	51.9912	60.6186	1.89703	53.7733	15.4839
TCGA-DD-AADR-01	Hepatocellular Carcinoma	37.6882	2.16119	122.928	106.919	0.0521454	181.139	1.39233
TCGA-DD-AADS-01	Hepatocellular Carcinoma	6.84833	1.02806	21.8772	57.0539	0.129238	29.0825	2.41213
TCGA-DD-AADU-01	Hepatocellular Carcinoma	66.8021	2.16835	64.0168	42.8422	10.1464	2627.93	54.8375
TCGA-DD-AADV-01	Hepatocellular Carcinoma	71.223	7.53941	114.138	118.96	0.57052	149.739	10.9677
TCGA-DD-AADW-01	Hepatocellular Carcinoma	170.102	10.4972	143.572	237.537	2.14235	256.354	9.58243
TCGA-DD-AADY-01	Hepatocellular Carcinoma	151.801	8.42502	233.766	94.9042	0.214538	474.292	4.50526
TCGA-DD-AAE0-01	Hepatocellular Carcinoma	92.0179	2.32142	217.421	205.336	1.81446	185.023	6.28094
TCGA-DD-AAE1-01	Hepatocellular Carcinoma	91.6067	2.51691	24.4034	56.0686	0.850973	213.554	24.4866
TCGA-DD-AAE2-01	Hepatocellular Carcinoma	55.2372	5.96727	68.0131	126.209	0.180362	121.832	1.28995
TCGA-DD-AAE3-01	Hepatocellular Carcinoma	24.0826	2.6009	47.0414	180.983	2.03156	147.627	9.8352
TCGA-DD-AAE4-01	Hepatocellular Carcinoma	18.3934	2.46271	67.3697	173.147	0.0123898	53.2933	3.06878
TCGA-DD-AAE6-01	Hepatocellular Carcinoma	72.2222	1.33712	56.2196	22.4612	0.582896	215.578	9.74341
TCGA-DD-AAE7-01	Hepatocellular Carcinoma	49.0504	2.50499	41.9432	100.77	0.747946	389.539	4.81277
TCGA-DD-AAE9-01	Hepatocellular Carcinoma	88.6729	3.26192	3.57791	30.6665	18.5875	3013.19	58.7406
TCGA-DD-AAEA-01	Hepatocellular Carcinoma	33.1132	2.33273	81.4751	64.9153	0.36524	181.654	8.05048
TCGA-DD-AAEB-01	Hepatocellular Carcinoma	25.2148	2.28697	9.59899	94.4084	3.55844	2234.42	27.7576
TCGA-DD-AAED-01	Hepatocellular Carcinoma	66.2259	0.958216	67.8861	48.8439	0.859097	128.867	27.5589
TCGA-DD-AAEE-01	Hepatocellular Carcinoma	59.1449	4.2488	33.0955	99.3785	23.2287	4984.48	40.1831
TCGA-DD-AAEG-01	Hepatocellular Carcinoma	122.571	4.13603	104.634	79.2206	0.806838	373.834	17.0795
TCGA-DD-AAEH-01	Hepatocellular Carcinoma	46.2193	3.45052	15.8153	119.652	1.58108	196.669	23.4755
TCGA-DD-AAEI-01	Hepatocellular Carcinoma	36.5715	1.75764	126.847	84.1084	0.047849	118.9	6.16951
TCGA-DD-AAEK-01	Hepatocellular Carcinoma	91.6058	10.1058	100.364	145.688	8.91305	3683.73	49.3758
TCGA-DD-AAVP-01	Hepatocellular Carcinoma	96.4311	2.63062	15.0409	98.4119	18.6633	5960.91	125.933
TCGA-DD-AAVQ-01	Hepatocellular Carcinoma	109.876	1.76556	104.109	212.231	7.54559	545.398	25.4846
TCGA-DD-AAVR-01	Hepatocellular Carcinoma	66.963	4.44303	82.9064	236.809	0.468593	160.261	1.85628
TCGA-DD-AAVS-01	Hepatocellular Carcinoma	131.748	2.66922	174.749	128.777	0.848884	242.712	24.5198
TCGA-DD-AAVU-01	Hepatocellular Carcinoma	36.7148	0.884745	52.3076	39.5926	0.25654	104.728	2.70389
TCGA-DD-AAVV-01	Hepatocellular Carcinoma	173.881	5.94975	41.6188	259.004	1.34774	211.056	13.8726
TCGA-DD-AAVW-01	Hepatocellular Carcinoma	73.8476	10.2797	125.155	249.714	0.598512	167.512	7.39176
TCGA-DD-AAVX-01	Hepatocellular Carcinoma	44.0246	3.78848	36.5456	92.0448	4.25624	1527.81	26.5536
TCGA-DD-AAVY-01	Hepatocellular Carcinoma	135.956	6.40085	42.004	27.6346	13.7266	2942.57	90.5582
TCGA-DD-AAVZ-01	Hepatocellular Carcinoma	77.0616	2.43082	123.519	77.0457	1.0907	374.606	44.7164
TCGA-DD-AAW0-01	Hepatocellular Carcinoma	78.7418	6.41895	63.1765	163.985	0.778926	414.741	9.73311
TCGA-DD-AAW1-01	Hepatocellular Carcinoma	97.9642	7.78902	0.428901	56.166	32.9955	5687.43	124.866
TCGA-DD-AAW2-01	Hepatocellular Carcinoma	74.3455	7.94584	51.5433	74.0439	13.7759	2996.55	60.6215
TCGA-DD-AAW3-01	Hepatocellular Carcinoma	76.7986	3.7996	68.0146	59.8763	8.60829	3796.5	68.5974
TCGA-ED-A459-01	Hepatocellular Carcinoma	65.1302	3.03864	37.3963	77.6122	0.19074	138.971	6.41025
TCGA-ED-A4XI-01	Hepatocellular Carcinoma	84.6348	4.63811	145.063	160.283	1.56382	418.783	12.8946
TCGA-ED-A5KG-01	Hepatocellular Carcinoma	152.001	15.4525	118.429	568.887	2.78573	214.485	11.321
TCGA-ED-A627-01	Hepatocellular Carcinoma	70.4725	7.28779	138.868	354.535	2.9209	345.966	14.1885
TCGA-ED-A66X-01	Hepatocellular Carcinoma	90.7599	5.56448	165.107	336.166	1.9842	369.881	10.7427
TCGA-ED-A66Y-01	Hepatocellular Carcinoma	120.029	11.4406	121.051	68.3429	5.2809	254.865	0.297192
TCGA-ED-A7PX-01	Hepatocellular Carcinoma	90.1374	6.8708	311.491	261.075	2.11035	46.2242	2.04922
TCGA-ED-A7PY-01	Hepatocellular Carcinoma	82.3808	0.834164	106.618	47.8994	0.418393	306.844	20.4198
TCGA-ED-A7PZ-01	Hepatocellular Carcinoma	100.062	1.88289	66.7745	84.8481	19.8303	622.576	30.3327
TCGA-ED-A7XO-01	Hepatocellular Carcinoma	56.4066	3.39271	101.195	126.559	0.527636	103.175	13.9471
TCGA-ED-A7XP-01	Hepatocellular Carcinoma	117.026	8.02691	56.461	128.753	12.665	2568.68	31.7532
TCGA-ED-A82E-01	Hepatocellular Carcinoma	112.082	6.60798	583.388	199.472	3.28029	133.615	2.32484
TCGA-ED-A8O5-01	Hepatocellular Carcinoma	118.913	8.51903	78.8561	142.125	1.82266	372.34	23.5646
TCGA-ED-A8O6-01	Hepatocellular Carcinoma	78.8842	1.95345	152.731	80.0515	1.67691	292.1	17.9125
TCGA-EP-A12J-01	Hepatocellular Carcinoma	129.091	10.1637	11.2524	51.1412	46.9815	7113.74	255.997
TCGA-EP-A26S-01	Hepatocellular Carcinoma	76.4071	6.28651	11.6257	64.6157	39.5985	5740.66	137.038
TCGA-EP-A2KA-01	Hepatocellular Carcinoma	67.051	3.02314	80.9387	75.1144	0.714837	90.9891	0.0733857
TCGA-EP-A2KB-01	Hepatocellular Carcinoma	90.2276	5.5431	69.0466	65.4295	0.492027	233.736	13.4795
TCGA-EP-A2KC-01	Hepatocellular Carcinoma	93.2152	5.7005	13.5805	86.0374	47.6887	5864.92	53.5401
TCGA-EP-A3JL-01	Hepatocellular Carcinoma	51.7337	2.12958	37.9969	112.71	0.748929	152.078	7.45029
TCGA-EP-A3RK-01	Hepatocellular Carcinoma	69.7224	3.93802	4.58233	154.33	39.7534	2207.2	55.1318
TCGA-ES-A2HS-01	Hepatocellular Carcinoma	9.9983	1.90589	25.299	57.7144	0.140595	39.0223	4.18313
TCGA-ES-A2HT-01	Hepatocellular Carcinoma	50.0459	1.21431	10.7472	81.6089	0.151827	92.8184	1.41608
TCGA-FV-A23B-01	Hepatocellular Carcinoma	107.971	7.67315	74.2679	105.197	0.635819	114.354	19.134
TCGA-FV-A2QQ-01	Hepatocellular Carcinoma	45.5895	2.88551	78.5546	105.661	0.80722	219.699	15.2519
TCGA-FV-A2QR-01	Hepatocellular Carcinoma	177.658	7.6878	73.2784	136.632	1.69961	209.971	5.55873
TCGA-FV-A3I1-01	Hepatocellular Carcinoma	77.2096	6.1951	107.832	123.515	1.61135	340.402	5.0277
TCGA-FV-A3R2-01	Hepatocellular Carcinoma	78.3941	6.83047	21.2212	76.7136	1.71426	224.598	30.0764
TCGA-FV-A3R3-01	Hepatocellular Carcinoma	90.1534	11.7427	265.374	222.06	1.31986	134.643	8.24978
TCGA-FV-A495-01	Hepatocellular Carcinoma	33.8056	1.61309	29.7781	189.217	0.731063	153.322	3.20123
TCGA-FV-A496-01	Hepatocellular Carcinoma	72.9381	4.75663	93.5143	41.3448	0.693175	204.842	12.0112
TCGA-FV-A4ZP-01	Hepatocellular Carcinoma	5.04289	1.18205	18.4573	64.7146	0.0946696	31.7827	1.09019
TCGA-FV-A4ZQ-01	Hepatocellular Carcinoma	72.0661	7.58526	58.4547	83.5924	53.7895	3815.96	61.4365
TCGA-G3-A25S-01	Hepatocellular Carcinoma	46.1763	2.78025	16.7414	42.6941	1.08941	236.059	6.55774
TCGA-G3-A25T-01	Hepatocellular Carcinoma	50.1224	2.36722	230.361	307.421	0.553658	120.132	3.35165
TCGA-G3-A25U-01	Hepatocellular Carcinoma	95.2072	6.36878	122.227	35.7635	0.138948	87.3429	9.65749
TCGA-G3-A25V-01	Hepatocellular Carcinoma	48.4815	4.34888	67.7202	119.2	1.35142	232.08	12.8754
TCGA-G3-A25X-01	Hepatocellular Carcinoma	88.099	4.13415	25.1561	321.399	0.490962	70.2731	1.72488
TCGA-G3-A25Y-01	Hepatocellular Carcinoma	134.458	7.61314	146.056	236.198	1.48787	263.131	5.71644
TCGA-G3-A25Z-01	Hepatocellular Carcinoma	45.6395	2.87034	49.1494	97.2836	0.194199	56.6684	8.72339
TCGA-G3-A3CG-01	Hepatocellular Carcinoma	65.0352	5.42943	67.896	90.0373	0.795966	175.649	9.44929
TCGA-G3-A3CH-01	Hepatocellular Carcinoma	56.1624	6.0574	38.4865	106.237	0.254662	133.619	0.497054
TCGA-G3-A3CI-01	Hepatocellular Carcinoma	30.3234	3.78831	73.5854	62.2841	0.123694	89.067	3.53508
TCGA-G3-A3CJ-01	Hepatocellular Carcinoma	28.8077	2.24469	0.137265	68.7785	6.84667	5299.28	66.0067
TCGA-G3-A3CK-01	Hepatocellular Carcinoma	98.4323	7.64944	26.077	45.7371	19.238	4888.1	102.396
TCGA-G3-A5SI-01	Hepatocellular Carcinoma	96.7806	3.07017	96.5349	63.1648	0.121282	121.304	30.3487
TCGA-G3-A5SJ-01	Hepatocellular Carcinoma	71.3473	6.63986	128.469	141.355	2.61174	109.313	3.90888
TCGA-G3-A5SK-01	Hepatocellular Carcinoma	57.0464	2.50947	87.4516	34.8758	0.613006	170.82	33.0476
TCGA-G3-A5SL-01	Hepatocellular Carcinoma	103.862	7.36096	37.32	76.6345	8.31094	3343.44	62.4806
TCGA-G3-A5SM-01	Hepatocellular Carcinoma	67.5071	6.22263	71.1877	138.428	0.304096	116.638	8.47151
TCGA-G3-A6UC-01	Hepatocellular Carcinoma	87.5146	6.58613	59.7702	46.223	5.01231	1811.26	83.6186
TCGA-G3-A7M5-01	Hepatocellular Carcinoma	40.0412	1.88861	56.1791	36.8828	0.0553275	54.2194	4.31688
TCGA-G3-A7M6-01	Hepatocellular Carcinoma	219.268	8.29151	237.63	369.499	1.48639	208.925	2.79756
TCGA-G3-A7M7-01	Hepatocellular Carcinoma	33.1495	1.92719	97.2141	59.2225	0.506801	55.2095	12.0186
TCGA-G3-A7M8-01	Hepatocellular Carcinoma	40.581	3.85374	111.503	82.5809	0.0789655	64.2607	1.54897
TCGA-G3-A7M9-01	Hepatocellular Carcinoma	131.574	7.58214	45.7405	247.964	2.38893	201.416	35.8007
TCGA-G3-AAUZ-01	Hepatocellular Carcinoma	18.1182	1.80702	32.0557	97.697	0.18557	42.1658	1.57237
TCGA-G3-AAV0-01	Hepatocellular Carcinoma	46.1538	1.27096	64.2054	53.5938	0.0627962	108.41	6.12221
TCGA-G3-AAV1-01	Hepatocellular Carcinoma	83.1157	7.81599	44.2076	105.681	20.6532	2055.75	80.0227
TCGA-G3-AAV2-01	Hepatocellular Carcinoma	129.73	4.93192	3.21028	100.69	15.5368	7544.78	136.256
TCGA-G3-AAV3-01	Hepatocellular Carcinoma	133.549	5.81529	6.02287	119.111	30.9204	6760.86	81.8438
TCGA-G3-AAV4-01	Hepatocellular Carcinoma	95.9825	12.4619	64.0928	69.1127	16.1345	2450.79	174.472
TCGA-G3-AAV5-01	Hepatocellular Carcinoma	95.7996	2.89621	7.56666	44.3743	4.39627	933.676	63.2826
TCGA-G3-AAV6-01	Hepatocellular Carcinoma	75.8585	3.30392	40.4856	105.44	16.0517	182.535	30.8868
TCGA-G3-AAV7-01	Hepatocellular Carcinoma	221.562	6.03213	48.5627	271.065	7.95887	238.209	14.5852
TCGA-GJ-A3OU-01	Hepatocellular Carcinoma	67.8282	8.7193	62.4464	681.239	1.82413	228.367	11.1562
TCGA-GJ-A6C0-01	Hepatocellular Carcinoma	135.038	4.83956	93.6687	138.33	0.633914	190.102	19.6138
TCGA-GJ-A9DB-01	Hepatocellular Carcinoma	60.0933	7.15171	169.086	174.489	1.73446	239.774	15.2008
TCGA-HP-A5MZ-01	Hepatocellular Carcinoma	59.3783	7.74662	40.6375	207.998	1.31745	365.254	10.9892
TCGA-HP-A5N0-01	Hepatocellular Carcinoma	98.0134	10.3103	102.654	223.402	0.480243	169.535	5.92491
TCGA-K7-A5RF-01	Hepatocellular Carcinoma	55.4084	4.10865	96.667	124.178	0.512092	116.808	11.8742
TCGA-K7-A5RG-01	Hepatocellular Carcinoma	79.5513	6.05637	155.221	137.437	0.419389	185.968	4.79763
TCGA-K7-A6G5-01	Hepatocellular Carcinoma	65.0633	2.40742	55.1924	77.7986	0.968253	221.225	11.7916
TCGA-KR-A7K0-01	Hepatocellular Carcinoma	111.159	6.88602	27.0438	97.6493	17.9717	4449.87	78.5924
TCGA-KR-A7K7-01	Hepatocellular Carcinoma	59.7071	1.07322	2.27734	45.0555	8.81846	1633.35	29.8274
TCGA-KR-A7K8-01	Hepatocellular Carcinoma	48.9156	2.99429	61.6086	245.916	0.454398	327.487	3.80543
TCGA-LG-A6GG-01	Hepatocellular Carcinoma	105.709	3.94346	37.2241	67.6532	0.120873	287.954	10.59
TCGA-LG-A9QC-01	Hepatocellular Carcinoma	69.4165	9.71573	12.628	127.491	15.883	7207.18	157.717
TCGA-LG-A9QD-01	Hepatocellular Carcinoma	38.1606	2.63122	26.0077	57.0252	0.683474	139.259	16.0408
TCGA-MI-A75C-01	Hepatocellular Carcinoma	60.9119	1.24504	31.72	39.9826	1.67113	308.697	22.7165
TCGA-MI-A75E-01	Hepatocellular Carcinoma	75.3125	2.86064	50.8564	146.749	2.58015	181.267	8.37436
TCGA-MI-A75G-01	Hepatocellular Carcinoma	49.4495	3.21003	47.1098	57.9594	0.847286	177.102	24.8528
TCGA-MI-A75H-01	Hepatocellular Carcinoma	75.3879	6.04089	23.5507	110.331	9.04123	2502.67	66.6191
TCGA-MI-A75I-01	Hepatocellular Carcinoma	89.399	4.16943	31.7777	66.7802	2.29345	305.013	16.8384
TCGA-MR-A520-01	Hepatocellular Carcinoma	35.3237	3.12294	62.7474	41.8344	0.136989	76.3621	1.8048
TCGA-MR-A8JO-01	Hepatocellular Carcinoma	31.9576	11.0811	37.3638	338.22	1.04238	21.1849	7.25701
TCGA-NI-A4U2-01	Hepatocellular Carcinoma	33.1709	3.24725	40.3367	98.031	0.136648	84.4194	8.49
TCGA-NI-A8LF-01	Hepatocellular Carcinoma	49.2854	7.05753	32.1049	110.959	5.68463	928.127	20.9752
TCGA-O8-A75V-01	Hepatocellular Carcinoma	81.6795	2.39394	58.0495	106.628	1.41062	496.568	12.0069
TCGA-PD-A5DF-01	Hepatocellular Carcinoma	52.2296	6.19686	102.282	286.499	1.12086	119.509	10.3184
TCGA-QA-A7B7-01	Hepatocellular Carcinoma	84.1679	5.78846	21.8813	65.0213	1.69309	136.655	6.65708
TCGA-RC-A6M3-01	Hepatocellular Carcinoma	82.0031	4.28345	38.7072	36.7774	0.447506	28.7515	23.4599
TCGA-RC-A6M4-01	Hepatocellular Carcinoma	50.6744	3.73819	6.48334	27.1994	34.757	4443.12	89.0044
TCGA-RC-A6M5-01	Hepatocellular Carcinoma	40.3339	7.76502	159.768	303.683	1.82776	28.1116	6.60689
TCGA-RC-A6M6-01	Hepatocellular Carcinoma	111.102	2.14342	151.269	131.231	0.526789	98.0476	3.00275
TCGA-RC-A7S9-01	Hepatocellular Carcinoma	36.2423	1.87666	39.2141	50.9123	0.113544	51.8869	18.7203
TCGA-RC-A7SB-01	Hepatocellular Carcinoma	41.9641	2.7102	12.6913	59.6286	0.464293	158.591	11.0765
TCGA-RC-A7SF-01	Hepatocellular Carcinoma	34.9112	1.98519	38.7857	64.2131	0.13856	96.1266	2.17322
TCGA-RC-A7SH-01	Hepatocellular Carcinoma	74.512	1.46338	152.779	77.8052	0.205452	144.51	2.79226
TCGA-RC-A7SK-01	Hepatocellular Carcinoma	75.7829	4.6697	136.54	43.0124	0.0591522	119.54	3.64547
TCGA-RG-A7D4-01	Hepatocellular Carcinoma	95.5728	3.63374	14.178	80.4988	17.6418	2151.11	42.9166
TCGA-T1-A6J8-01	Hepatocellular Carcinoma	82.428	3.44531	61.6442	54.2211	0.126324	143.945	6.22129
TCGA-UB-A7MB-01	Hepatocellular Carcinoma	176.258	7.25994	124.089	52.2794	0.286108	620.8	12.2732
TCGA-UB-A7MC-01	Hepatocellular Carcinoma	118.118	11.5947	55.0929	52.6247	35.8981	7849.96	147.232
TCGA-UB-A7MD-01	Hepatocellular Carcinoma	94.9235	7.6164	48.7574	136.768	19.9505	2896.84	71.6734
TCGA-UB-A7ME-01	Hepatocellular Carcinoma	100.897	2.56783	317.602	157.59	0.624161	226.673	8.7801
TCGA-UB-A7MF-01	Hepatocellular Carcinoma	62.8796	3.995	88.2577	87.38	0.10407	89.6061	0.182814
TCGA-UB-AA0U-01	Hepatocellular Carcinoma	96.4326	8.48975	130.906	129.585	1.40851	235.682	15.6187
TCGA-UB-AA0V-01	Hepatocellular Carcinoma	40.3568	6.11126	128.122	119.009	2.75871	514.417	19.7269
TCGA-WJ-A86L-01	Hepatocellular Carcinoma	63.426	3.08022	29.0815	25.1277	3.64934	75.6171	0.0549927
TCGA-WQ-A9G7-01	Hepatocellular Carcinoma	75.0394	0.897448	80.5315	55.9148	1.01387	39.8367	2.41265
TCGA-WQ-AB4B-01	Hepatocellular Carcinoma	28.5264	2.24778	73.6822	130.804	0.382815	108.03	9.84536
TCGA-WX-AA44-01	Hepatocellular Carcinoma	152.563	6.41557	107.755	74.1818	1.32737	432.729	2.42886
TCGA-WX-AA46-01	Hepatocellular Carcinoma	32.8982	4.25675	61.2843	39.7957	2.64393	457.907	12.9228
TCGA-WX-AA47-01	Hepatocellular Carcinoma	27.2112	1.32781	6.0498	19.0093	5.55016	587.368	17.0653
TCGA-XR-A8TC-01	Hepatocellular Carcinoma	180.829	4.13839	135.545	65.8476	0.758981	374.625	45.539
TCGA-XR-A8TD-01	Hepatocellular Carcinoma	84.6412	5.65712	22.3096	283.45	3.13156	185.629	1.62116
TCGA-XR-A8TE-01	Hepatocellular Carcinoma	218.706	13.0291	68.0224	92.9492	26.1224	9879.05	115.149
TCGA-XR-A8TF-01	Hepatocellular Carcinoma	78.0817	5.31448	25.8329	69.397	6.68192	1326.52	105.946
TCGA-XR-A8TG-01	Hepatocellular Carcinoma	101.177	9.21239	104.035	217.573	0.370578	177.502	13.2588
TCGA-YA-A8S7-01	Hepatocellular Carcinoma	87.9756	10.6339	12.7404	190.091	2.94366	209.412	6.58119
TCGA-ZP-A9CV-01	Hepatocellular Carcinoma	184.141	5.20624	102.986	90.6775	4.04952	575.529	27.2051
TCGA-ZP-A9CY-01	Hepatocellular Carcinoma	53.1908	5.24704	81.2684	107.355	1.33695	124.471	26.5479
TCGA-ZP-A9CZ-01	Hepatocellular Carcinoma	103.463	4.17338	59.2657	158.385	0.249248	82.7532	7.07839
TCGA-ZP-A9D0-01	Hepatocellular Carcinoma	92.8092	4.94678	99.8907	43.1974	0.847018	230.915	23.9659
TCGA-ZP-A9D1-01	Hepatocellular Carcinoma	96.7415	8.20463	80.716	149.414	0.514401	239.704	5.71286
TCGA-ZP-A9D2-01	Hepatocellular Carcinoma	264.433	13.0451	472.357	127.938	1.99241	373.884	1.343
TCGA-ZP-A9D4-01	Hepatocellular Carcinoma	105.717	6.06158	56.9734	35.0158	39.785	3724.09	135.835
TCGA-ZS-A9CD-01	Hepatocellular Carcinoma	56.7771	4.46685	48.4776	124.824	1.24736	403.254	8.40611
TCGA-ZS-A9CE-01	Hepatocellular Carcinoma	60.0555	2.41625	111.446	28.031	0.158819	347.414	5.87142
TCGA-ZS-A9CF-01	Hepatocellular Carcinoma	49.9831	5.45671	170.725	103.887	0.169046	85.9482	7.19048
TCGA-ZS-A9CG-01	Hepatocellular Carcinoma	78.1044	5.6135	4.83009	53.4739	12.977	8430.8	61.6503
